# Supplementary material for: Role of Natural Products in the Management of COVID-19: A Saudi Arabian Perspective
Source: Healthcare (Basel). 2023 May 28;11(11):1584. doi: 10.3390/healthcare11111584 (PMC10252572; doi:10.3390/healthcare11111584)
Supplement: Supplementary file 1 [file healthcare-11-01584-s001.zip]

Archive with 1 entries (1 files):
- healthcare-2361971-supplementary.pdf
